# Supplementary material for: Selenium Nanoparticles Regulate Antioxidant Enzymes and Flavonoid Compounds in Fagopyrum dibotrys
Source: Plants (Basel). 2024 Nov 3;13(21):3098. doi: 10.3390/plants13213098 (PMC11548228; doi:10.3390/plants13213098)
Supplement: Supplementary file 1 [file plants-13-03098-s001.zip]

Archive with 1 entries (1 files):
- plants-3211844-supplementary.pdf
